# Supplementary material for: Surgical capacity, productivity and efficiency at the district level in Sub-Saharan Africa: A three-country study
Source: PLoS One. 2022 Nov 30;17(11):e0278212. doi: 10.1371/journal.pone.0278212 (PMC9710758; doi:10.1371/journal.pone.0278212)
Supplement: S2 File — (ZIP) [file pone.0278212.s006.zip]

Archive with 2 entries (2 files):
- MinData.xlsx
- __MACOSX/._MinData.xlsx
