# Supplementary material for: Surgical capacity, productivity and efficiency at the district level in Sub-Saharan Africa: A three-country study
Source: PLoS One. 2022 Nov 30;17(11):e0278212. doi: 10.1371/journal.pone.0278212 (PMC9710758; doi:10.1371/journal.pone.0278212)
Supplement: S2 File — (ZIP) [file pone.0278212.s006.zip › MinData.xlsx]

## Sheet: Data
hospital	country	province	staff_surg	Peindex	Inindex	Prindex	Eindex	Sindex	NPCs	CS	hernia	hydrocele	hysterectomy	laparotomy	fracture	volume6
1	1	3	4	4	8	28	21	23	4	152	2	0	4	2	0	160
2	1	2	8	4	8	18	17	7	8	74	0	0	0	1	0	75
3	1	4	10	6	10	22	17	20	2	129	19	6	5	11	0	170
4	1	2	8	7	10	30	19	19	5	179	9	2	5	11	9	215
5	1	1	7	6	9	30	17	21	2	95	9	1	2	9	0	116
6	1	3	10	7	8	21	16	17	4	71	1	1	2	1	0	76
7	1	2	6	5	9	30	21	20	1	101	7	4	18	3	12	145
8	1	2	7	7	9	29	12	20	2	104	6	1	2	1	32	146
9	1	4	4	4	9	31	10	4	2	63	0	0	0	1	0	64
10	1	4	13	10	11	30	17	23	3	108	6	4	1	11	0	130
11	1	3	8	7	10	21	20	11	4	177	0	0	0	0	0	177
12	1	1	24	17	9	20	8	13	7	182	2	2	0	5	0	191
13	1	1	6	5	6	25	15	6	3	119	1	0	0	1	0	121
14	1	4	15	8	9	25	13	21	8	62	29	15	3	2	0	111
15	1	2	2	3	10	25	21	22	2	121	12	4	4	5	0	146
16	1	5	3	4	9	24	18	22	2	32	3	4	0	5	0	44
17	1	2	6	2	9	15	14	22	6	90	0	0	3	3	0	96
18	1	1	6	5	10	31	15	9	1	43	2	1	0	6	0	52
1	2	6	17	0	8	30	17	17	11	255	13	4	5	13	0	290
2	2	6	15	0	6	31	20	15	18	26	4	1	0	1	8	40
3	2	6	15	0	6	22	10	11	10	183	16	2	3	5	7	216
4	2	8	10	0	8	29	20	18	40	75	15	2	3	5	7	107
5	2	7	21	1	6	30	18	17	23	243	12	1	5	6	10	277
6	2	7	11	1	4	29	16	15	12	195	4	1	3	2	2	207
7	2	8	12	2	6	30	17	17	27	116	43	12	4	8	94	277
8	2	7	25	0	6	27	20	21	21	235	9	1	4	5	2	256
9	2	6	25	3	5	26	18	13	18	1	22	3	3	3	0	32
10	2	6	26	0	10	32	16	18	33	367	10	2	10	22	1	412
11	2	7	18	2	5	33	14	6	15	294	1	0	17	7	1	320
12	2	6	10	1	7	30	15	13	20	284	15	8	6	19	0	332
13	2	6	10	0	9	33	21	14	8	65	14	3	12	6	42	142
14	2	8	12	0	9	29	17	20	17	232	8	0	1	4	0	245
15	2	8	13	3	10	31	21	13	11	103	14	0	2	1	0	120
16	2	7	16	2	12	30	12	17	13	134	23	1	5	8	0	171
17	2	6	9	1	7	29	19	18	13	22	10	4	4	3	16	59
18	2	7	25	0	8	25	16	17	22	300	4	3	6	7	15	335
19	2	7	17	2	8	30	17	9	21	185	4	0	0	5	14	208
20	2	8	9	0	10	25	19	20	9	201	9	6	1	8	0	225
21	2	7	17	2	7	27	17	12	19	285	10	3	8	8	9	323
22	2	6	31	1	8	24	19	18	18	328	11	5	8	13	2	367
1	3	6	6	5	10	30	19	12	2	12	3	1	1	1	0	18
2	3	7	1	1	8	18	17	20	1	16	4	0	1	0	0	21
3	3	11	7	5	9	20	17	1	1	34	9	0	0	6	12	61
4	3	7	3	3	7	24	10	15	1	18	5	2	0	8	2	35
5	3	6	2	1	8	27	20	18	2	3	4	0	0	0	0	7
6	3	7	5	4	9	20	18	20	4	68	6	0	0	0	7	81
7	3	7	3	3	7	27	18	21	3	78	5	1	3	7	3	97
8	3	9	3	4	10	24	19	20	2	145	13	5	3	18	39	223
9	3	6	8	7	8	33	21	24	1	45	15	0	3	8	2	73
10	3	9	2	1	11	23	20	22	3	52	3	0	3	2	0	60
11	3	7	5	6	9	25	16	17	1	44	2	0	0	1	57	104
12	3	7	2	2	10	27	21	15	3	60	0	0	3	5	0	68
13	3	10	2	1	11	28	22	24	2	7	8	0	1	1	0	17
14	3	6	3	1	9	27	19	20	3	20	7	0	1	2	0	30
15	3	7	2	2	10	25	20	18	1	24	1	0	2	1	0	28
16	3	9	3	3	10	27	19	13	1	69	13	0	1	6	0	89
17	3	9	5	3	10	27	20	18	3	75	0	0	0	1	0	76
18	3	9	2	1	9	23	18	23	4	103	1	0	2	1	0	107
19	3	10	4	4	9	26	19	22	2	30	3	0	0	1	0	34
20	3	6	3	2	9	25	20	21	4	31	3	1	0	2	14	51
21	3	6	6	4	12	34	22	24	2	46	25	5	3	6	12	97

## Sheet: Label
Variable name	Label
hospital	Hospital ccode
country	Name of the country
province	Province/Region of the hospital
staff_surg	No of surgical staff including NPCs
Peindex	Personnel Index Score
Inindex	Infrastructure Index Score
Prindex	Procedures Index Score
Eindex	Equipment Index Score
Sindex	Supply Index Score
NPCs	No of non-physician clinicians (NPCs)
volume6	Surgical volume of 6 procedures
CS	No of Caesarean section procedures
hernia	No of Hernia procedures
hydrocele	No of Hydrocele procedures
hysterectomy	No of Hysterectomy procedures
laparotomy	No of Laparotomy procedures
fracture	No of fracture procedures
